# Supplementary material for: Unmet Needs and Coping Mechanisms Among Community-Dwelling Senior Citizens in the Philippines: A Qualitative Study
Source: Int J Environ Res Public Health. 2019 Oct 4;16(19):3745. doi: 10.3390/ijerph16193745 (PMC6801835; doi:10.3390/ijerph16193745)
Supplement: Supplementary file 1 [file ijerph-16-03745-s001.zip]

Archive with 3 entries (3 files):
- Table S1. Topic Guides (English).pdf
- Table S2. Topic Guides (Filipino).pdf
- Table S3. COREQ.pdf
